# Supplementary material for: Macrocyclic Ionic Liquids with Amino Acid Residues: Synthesis and Influence of Thiacalix[4]arene Conformation on Thermal Stability
Source: Molecules. 2022 Nov 18;27(22):8006. doi: 10.3390/molecules27228006 (PMC9698724; doi:10.3390/molecules27228006)
Supplement: Supplementary file 1 [file molecules-27-08006-s001.zip]

Archive with 1 entries (1 files):
- molecules-2037692 Supplementary R2.pdf
